# Supplementary material for: An analysis of expression patterns of genes encoding proteins with catalytic activities
Source: BMC Genomics. 2007 Jul 12;8:232. doi: 10.1186/1471-2164-8-232 (PMC1976134; doi:10.1186/1471-2164-8-232)
Supplement: Additional File 1 — ISH expression pattern and microarray raw data (GSE6081) in the E14.5 mouse embryo. This is a list containing all 662 genes analyzed in this study. Additional file 1 provides information regarding the expression of each gene integrated over the whole embryo. Expression was assessed by pattern (R, regional; U, ubiquitous; UWP, ubiquitous with pattern; N, not detected) and a numerical score for expression level (1, 2, 3). In all cases expression was assessed by one annotator and had to be confirmed independently by a second annotator. In (rare) cases of discrepancies, a consensus decision was used. [file 1471-2164-8-232-S1.xls]

## Sheet: Sheet1
Additional file 1. ISH expression pattern and microarray raw data (GSE6081) in the E14.5 mouse embryo
	ISH data	Microarray data set 1 (GSM140700)				Microarray data set 2 (GSM140701)
Gene symbol	Expression pattern and level	Affymetrix probe set	Signal	Absolute call	p-value	Affymetrix probe set	Signal	Absolute call	p-value
5830445C04Rik	N	1453821_at	31.8	A	0.067627	1453821_at	63.8	A	0.080566
Acox3	N	1420684_at	15.3	A	0.219482	1420684_at	16.3	A	0.246094
Acpp	N	1441975_at	16.7	A	0.246094	1441975_at	15.8	A	0.246094
Adh4	N	1422070_at	12.3	A	0.601074	1422070_at	18.8	A	0.5
Aox1	N	1419435_at	16.9	A	0.111572	1419435_at	8.4	A	0.171387
Car5a	N	1419525_at	3.3	A	0.665527	1419525_at	4.2	A	0.633789
Car5b	N	1419705_at	9.5	A	0.432373	1419705_at	14.8	A	0.466064
Car6	N	1421001_a_at	10.9	A	0.111572	1421001_a_at	6.8	A	0.398926
Cpb1	N	1428102_at	2.4	A	0.665527	1428102_at	2	A	0.780518
Cyp4f15	N	1449316_at	15.4	A	0.303711	1449316_at	7	A	0.533936
Dnase1	N	1424592_a_at	3.3	A	0.633789	1424592_a_at	2.5	A	0.72583
Dusp18	N	1451270_at	9.8	P	0.037598	1451270_at	9.9	A	0.219482
Epha1	N	1432400_at	12.5	P	0.018555	1432400_at	11.6	A	0.080566
Gapdhs	N	1449974_at	20.7	A	0.246094	1449974_at	22.8	A	0.334473
Gbp1	N	1420549_at	9.4	A	0.129639	1420549_at	15.2	A	0.19458
Ldhd	N	1428613_at	33	A	0.129639	1428613_at	32.9	A	0.149658
Lpo	N	1448998_at	4.7	A	0.80542	1448998_at	3.1	A	0.780518
Map4k1	N	1439323_a_at	42.7	P	0.030273	1439323_a_at	53.5	A	0.080566
Mos	N	1450775_at	7.2	A	0.633789	1450775_at	2.5	A	0.828613
Park2	N	1449975_a_at	21.6	A	0.27417	1449975_a_at	6	A	0.5
Pde6g	N	1450453_a_at	26	A	0.080566	1450453_a_at	26.4	A	0.080566
Phkg1	N	1425164_a_at	5	A	0.80542	1425164_a_at	3.7	A	0.753906
Pla2g2d	N	1454157_a_at	17.2	P	0.030273	1454157_a_at	15.6	A	0.129639
Prss7	N	1421510_at	16.4	A	0.129639	1421510_at	13.2	A	0.080566
Ptpn18	N	1419125_at	91.2	A	0.080566	1419125_at	97.3	A	0.080566
Rnase6	N	1430534_at	1.8	A	0.533936	1430534_at	12.1	A	0.303711
Rnaseh1	N	1453833_a_at	43.7	A	0.095215	1453833_a_at	51.8	A	0.149658
Slc27a5	N	1449112_at	35.7	A	0.080566	1449112_at	41	A	0.111572
Sphk2	N	1417431_a_at	82.5	A	0.149658	1417431_a_at	74.9	A	0.171387
Tmprss3	N	1421714_at	15.6	A	0.432373	1421714_at	18.9	A	0.246094
Adhfe1	N	1424392_at	24.7	P	0.037598	1424392_at	29.1	A	0.080566
4930422G04Rik	N	1453038_at	33.2	P	0.030273	1453038_at	26.2	P	0.030273
Ada	N	1417976_at	57.3	P	0.000244	1417976_at	79.4	P	0.000244
Adarb1	N	1421480_a_at	18.2	P	0.00415	1421480_a_at	15.8	P	0.01416
Alg6	N	1439007_at	44.4	P	0.030273	1439007_at	61.7	P	0.018555
Atp10a	N	1447851_x_at	19	P	0.01416	1447851_x_at	25.5	P	0.046143
Auh	N	1447952_at	20.4	P	0.023926	1447952_at	29.5	P	0.010742
Btrc	N	1443142_at	42.3	P	0.018555	1443142_at	45.9	P	0.010742
Casp9	N	1437537_at	50.7	P	0.000244	1437537_at	55.1	P	0.000244
Cb1	N	1455886_at	207.8	P	0.000244	1455886_at	203.5	P	0.000244
Cbr1	N	1460196_at	282.2	P	0.000244	1460196_at	250	P	0.000732
Decr1	N	1419367_at	310.1	P	0.000244	1419367_at	349.1	P	0.000244
Dusp12	N	1420636_a_at	141.4	P	0.001953	1420636_a_at	135.1	P	0.001221
Echdc1	N	1419552_at	87.1	P	0.00293	1419552_at	70.8	P	0.00293
Exo1	N	1418026_at	151.9	P	0.000244	1418026_at	124.2	P	0.000244
Fasn	N	1423828_at	825.8	P	0.000244	1423828_at	802.8	P	0.000244
H6pd	N	1452145_at	160.6	P	0.018555	1452145_at	159.5	P	0.030273
Lig4	N	1439487_at	33.7	P	0.005859	1439487_at	39.3	P	0.001953
Lmtk2	N	1455018_at	247.4	P	0.001221	1455018_at	220	P	0.001953
Mylk	N	1425505_at	240.6	P	0.000244	1425505_at	245.4	P	0.000244
Myst1	N	1432080_s_at	110.6	P	0.00293	1432080_s_at	106.1	P	0.010742
Pccb	N	1450969_at	211.6	P	0.01416	1450969_at	263.5	P	0.010742
Pdk2	N	1448825_at	121.7	P	0.01416	1448825_at	122	P	0.023926
Pdk4	N	1417273_at	31.7	P	0.030273	1417273_at	20.5	P	0.030273
Pgm3	N	1428228_at	101.3	P	0.005859	1428228_at	77.3	P	0.005859
Phka2	N	1434518_at	185.9	P	0.000732	1434518_at	210.2	P	0.000244
Pla2g6	N	1422147_a_at	108.7	P	0.000244	1422147_a_at	108.5	P	0.000244
Ppil4	N	1424043_at	92.8	P	0.000244	1424043_at	112.7	P	0.000732
Rdh14	N	1453864_at	105.1	P	0.000244	1453864_at	118.3	P	0.000732
Rpp40	N	1424792_at	63.5	P	0.00293	1424792_at	75.5	P	0.010742
Smpdl3b	N	1417300_at	28.5	P	0.046143	1417300_at	43.1	P	0.030273
Tesk1	N	1450662_at	153.7	P	0.000244	1450662_at	147.2	P	0.000732
Txnrd3	N	1449623_at	109.4	P	0.001953	1449623_at	108	P	0.001953
Ubr1	N	1420971_at	36	P	0.000244	1420971_at	21.4	P	0.00293
Vps18	N	1442112_at	19	P	0.010742	1442112_at	19.9	P	0.010742
Zfp294	N	1427949_at	121.4	P	0.000244	1427949_at	146.1	P	0.000732
Knsl7	N	not available
Rpp38	N	not available
Acp2	R1	1424655_at	82	P	0.000732	1424655_at	87.4	P	0.000732
Aof1	R1	1433649_at	112.5	P	0.000244	1433649_at	115.4	P	0.000244
Bckdk	R1	1460644_at	252.8	P	0.000244	1460644_at	291.8	P	0.000244
Decr2	R1	1423495_at	35.8	P	0.030273	1423495_at	41.3	P	0.010742
Dusp22	R1	1448985_at	138.3	P	0.010742	1448985_at	127.6	P	0.01416
Gpd1	R1	1438195_at	257.5	P	0.000244	1438195_at	260.9	P	0.000244
Gstm4	R1	1424835_at	76.5	P	0.01416	1424835_at	69.1	P	0.010742
Ncf1	R1	1456772_at	85.6	P	0.000244	1456772_at	84.7	P	0.000244
Nqo2	R1	1449983_a_at	99.7	P	0.00415	1449983_a_at	130.6	P	0.008057
Pip5k2a	R1	1419279_at	242.7	P	0.000732	1419279_at	262.3	P	0.00415
Ptk91	R1	1431292_a_at	91.8	P	0.000244	1431292_a_at	102.3	P	0.001221
Rab32	R1	1416527_at	124	P	0.00293	1416527_at	137.6	P	0.00293
Uox	R1	1422604_at	32	P	0.010742	1422604_at	49.4	P	0.023926
Dusp14	R1	1431422_a_at	51.1	P	0.037598	1431422_a_at	41.2	A	0.095215
Ephb6	R1	1418051_at	31.9	A	0.219482	1418051_at	40.6	A	0.19458
Plcd3	R1	1431892_a_at	16.4	A	0.398926	1431892_a_at	20.4	A	0.171387
Sod3	R1	1417633_at	11.1	A	0.533936	1417633_at	10.2	A	0.601074
1200013B22Rik	R2	1429049_at	54.5	P	0.00415	1429049_at	63.5	P	0.001221
2610018G03Rik	R2	1419032_at	53.9	P	0.00415	1419032_at	55.4	P	0.00293
Acad1	R2	1448987_at	484	P	0.000244	1448987_at	429.9	P	0.000244
Ache	R2	1422635_at	77.8	P	0.00415	1422635_at	63.2	P	0.008057
Aco1	R2	1456728_x_at	1240.9	P	0.000244	1456728_x_at	1337	P	0.000244
Acox1	R2	1416408_at	207.8	P	0.001953	1416408_at	212.4	P	0.001221
Acsl4	R2	1433531_at	144.1	P	0.000244	1433531_at	131.6	P	0.000244
Adamts5	R2	1456404_at	112.5	P	0.000244	1456404_at	91.2	P	0.000244
Adcy2	R2	1455462_at	174.9	P	0.000244	1455462_at	171.3	P	0.000244
Adcy5	R2	1455296_at	109	P	0.030273	1455296_at	84.1	P	0.030273
Adcy7	R2	1456307_s_at	254.2	P	0.000244	1456307_s_at	238.7	P	0.000244
Agpat2	R2	1428821_at	116.6	P	0.00415	1428821_at	118.9	P	0.00415
AI317237	R2	1434335_at	187	P	0.00415	1434335_at	202.2	P	0.008057
Aldh1a2	R2	1422789_at	201.5	P	0.00415	1422789_at	190.2	P	0.001221
Aldh2	R2	1448143_at	613.8	P	0.000244	1448143_at	655.5	P	0.000244
Aldh3a2	R2	1415776_at	99.5	P	0.023926	1415776_at	85.7	P	0.023926
Aldh6a1	R2	1448104_at	160.4	P	0.000732	1448104_at	137	P	0.001953
Aldoc	R2	1451461_a_at	385	P	0.000732	1451461_a_at	358.5	P	0.000732
Arg2	R2	1418847_at	23.8	P	0.000244	1418847_at	23	P	0.001221
Atp11a	R2	1456388_at	158.5	P	0.000244	1456388_at	142.8	P	0.000732
Atp13a2	R2	1452746_at	529.7	P	0.000244	1452746_at	478	P	0.000244
Atp7b	R2	1421563_at	29.3	P	0.008057	1421563_at	31.1	P	0.023926
Atp8a1	R2	1423597_at	118	P	0.000244	1423597_at	104.8	P	0.000732
Bub1	R2	1424046_at	235.2	P	0.000244	1424046_at	238.1	P	0.000244
Bub1b	R2	1447363_s_at	249.3	P	0.000244	1447363_s_at	239.6	P	0.000244
Camk2b	R2	1448676_at	80.2	P	0.00415	1448676_at	77.6	P	0.005859
Camk2g	R2	1423941_at	259.2	P	0.000732	1423941_at	248.1	P	0.000732
Car11	R2	1424379_at	56.4	P	0.023926	1424379_at	66.6	P	0.030273
Car12	R2	1428485_at	47.1	P	0.000732	1428485_at	46.4	P	0.000732
Car13	R2	1439620_at	5.3	P	0.001221	1439620_at	5.2	P	0.005859
Car4	R2	1418094_s_at	23.1	P	0.018555	1418094_s_at	21	P	0.046143
Car7	R2	1443824_s_at	65.7	P	0.010742	1443824_s_at	55.1	P	0.010742
Cask	R2	1422518_at	191	P	0.000244	1422518_at	155.1	P	0.000244
Cbs	R2	1423844_s_at	60.5	P	0.001953	1423844_s_at	75.2	P	0.005859
Cdk2	R2	1416873_a_at	290.8	P	0.000244	1416873_a_at	235.5	P	0.000732
Cdkn1a	R2	1424638_at	320.8	P	0.005859	1424638_at	377.3	P	0.010742
Cdkn2c	R2	1416868_at	191.5	P	0.000244	1416868_at	188.9	P	0.000244
Cerk	R2	1434034_at	57.7	P	0.001953	1434034_at	66.9	P	0.018555
Chst10	R2	1426620_at	82.6	P	0.008057	1426620_at	65.4	P	0.00293
Chst2	R2	1422758_at	67.5	P	0.000732	1422758_at	44.2	P	0.00415
Comt	R2	1449183_at	281.2	P	0.000244	1449183_at	251.7	P	0.000732
Cox10	R2	1429329_at	59.4	P	0.00293	1429329_at	101.6	P	0.005859
Cpa3	R2	1448730_at	143.5	P	0.046143	1448730_at	131.4	M	0.056152
Cpb2	R2	1418771_a_at	155.5	P	0.000244	1418771_a_at	161.8	P	0.000244
Cpd	R2	1455009_at	178.3	P	0.000244	1455009_at	160	P	0.000244
Cpe	R2	1415949_at	1418.6	P	0.000244	1415949_at	1146	P	0.000244
Cpt1a	R2	1434866_x_at	100.7	P	0.000244	1434866_x_at	124.8	P	0.000244
Cpt2	R2	1416772_at	232.3	P	0.001953	1416772_at	230	P	0.00293
Cpxm1	R2	1448901_at	261.9	P	0.000732	1448901_at	205.8	P	0.001221
Cpz	R2	1426251_at	49	P	0.046143	1426251_at	38	A	0.111572
Cs	R2	1450667_a_at	1477.4	P	0.000244	1450667_a_at	1464.5	P	0.000244
Csk	R2	1423518_at	154.5	P	0.000244	1423518_at	126.7	P	0.001221
Csnk1a1	R2	1424827_a_at	1254.7	P	0.000244	1424827_a_at	1094.1	P	0.000244
Csnk1e	R2	1417176_at	279.4	P	0.000244	1417176_at	170.3	P	0.000732
Csnk2a1	R2	1419038_a_at	143.6	P	0.000732	1419038_a_at	117.8	P	0.000732
Cte1	R2	1449065_at	270.3	P	0.000244	1449065_at	333.3	P	0.000244
Ctsl	R2	1451310_a_at	921.8	P	0.000244	1451310_a_at	918.8	P	0.000244
Cybb	R2	1436778_at	49.9	P	0.000244	1436778_at	57.8	P	0.000244
Dapk1	R2	1426915_at	284.7	P	0.000244	1426915_at	275.5	P	0.000244
Dbh	R2	1450670_at	53.1	P	0.046143	1450670_at	76.9	P	0.018555
Dck	R2	1439012_a_at	638.9	P	0.000244	1439012_a_at	605.3	P	0.000244
Ddc	R2	1426215_at	196.3	P	0.000732	1426215_at	183.8	P	0.000732
Dgat1	R2	1418295_s_at	118.1	P	0.000244	1418295_s_at	118	P	0.000732
Dgka	R2	1418578_at	83.4	P	0.023926	1418578_at	66.1	P	0.01416
Dicer1	R2	1427941_at	115.7	P	0.000244	1427941_at	107.6	P	0.001953
Dio2	R2	1418937_at	27.4	P	0.037598	1418937_at	23	P	0.046143
Dld	R2	1423159_at	270.8	P	0.000244	1423159_at	251.1	P	0.000732
Dpysl4	R2	1418298_s_at	180.1	P	0.000244	1418298_s_at	149.4	P	0.000244
Dusp1	R2	1448830_at	87.2	P	0.00415	1448830_at	81.6	P	0.00293
Dusp6	R2	1415834_at	118.4	P	0.000732	1415834_at	109.5	P	0.001953
Dusp7	R2	1427416_x_at	109.8	P	0.000244	1427416_x_at	98.7	P	0.000732
Ehhadh	R2	1448382_at	32.5	P	0.001953	1448382_at	33.8	P	0.008057
Eif2ak1	R2	1421901_at	361.1	P	0.000244	1421901_at	381.3	P	0.000244
Eno2	R2	1418829_a_at	57.7	P	0.030273	1418829_a_at	64.1	P	0.030273
Epha3	R2	1425575_at	353.8	P	0.000244	1425575_at	355.4	P	0.000244
Epha4	R2	1429021_at	159.9	P	0.000244	1429021_at	176	P	0.000244
Epha5	R2	1437920_at	31.1	P	0.000244	1437920_at	27.4	P	0.00293
Ephb1	R2	1455188_at	141.1	P	0.000244	1455188_at	130.3	P	0.000244
Ephb2	R2	1425016_at	106.8	P	0.00293	1425016_at	109.9	P	0.00293
Esco2	R2	1428304_at	34.3	P	0.001953	1428304_at	45.1	P	0.00293
Etfdh	R2	1451084_at	225.5	P	0.000244	1451084_at	178.8	P	0.000244
Ganab	R2	1415787_at	244.1	P	0.000244	1415787_at	229.1	P	0.000244
Gad2	R2	1421978_at	26.2	P	0.01416	1421978_at	30.4	P	0.005859
Gale	R2	1424140_at	160.6	P	0.000732	1424140_at	137.7	P	0.00293
Galk1	R2	1417177_at	584.9	P	0.001221	1417177_at	650.2	P	0.000732
Gls	R2	1434657_at	191.4	P	0.000244	1434657_at	205	P	0.000244
Glud1	R2	1416209_at	997.6	P	0.000244	1416209_at	941.5	P	0.000244
Gnao	R2	1421152_a_at	193.7	P	0.000244	1421152_a_at	181.4	P	0.000244
Gne	R2	1448810_at	180.8	P	0.001221	1448810_at	174.2	P	0.000732
Got1	R2	1450970_at	131.4	P	0.000244	1450970_at	143.4	P	0.000244
Gsta3	R2	1423436_at	60.1	P	0.000732	1423436_at	59.8	P	0.00293
Gsta4	R2	1416368_at	183.7	P	0.000244	1416368_at	266.5	P	0.000244
Gstm5	R2	1416842_at	867.5	P	0.001221	1416842_at	858.6	P	0.001221
Gstt1	R2	1418186_at	174.1	P	0.00293	1418186_at	163.7	P	0.00293
Gucy1a3	R2	1434141_at	207.2	P	0.000732	1434141_at	183.9	P	0.000244
Gulo	R2	1451297_at	81.5	P	0.018555	1451297_at	77.7	P	0.01416
Hadhsc	R2	1455972_x_at	1838.4	P	0.000244	1455972_x_at	1867.6	P	0.000244
Hgd	R2	1452986_at	98.9	P	0.01416	1452986_at	98	M	0.056152
Hipk2	R2	1417186_at	753.2	P	0.000244	1417186_at	783.6	P	0.000244
Icmt	R2	1426500_at	122.9	P	0.000244	1426500_at	100.5	P	0.000244
Kit	R2	1452514_a_at	129.7	P	0.00415	1452514_a_at	155.4	P	0.005859
Ldh2	R2	1448237_x_at	428	P	0.000244	1448237_x_at	393.7	P	0.000244
Lig3	R2	1423419_at	124.9	P	0.000244	1423419_at	115.9	P	0.000244
Iigp1	R2	1419043_a_at	72.1	P	0.005859	1419043_a_at	69.5	P	0.005859
Lss	R2	1420013_s_at	172.3	P	0.000244	1420013_s_at	176.3	P	0.000244
Lta4h	R2	1434790_a_at	1148.7	P	0.000244	1434790_a_at	1139.4	P	0.000244
Man1a	R2	1417111_at	235.7	P	0.000244	1417111_at	214.5	P	0.000244
Man2b1	R2	1416340_a_at	324.9	P	0.000244	1416340_a_at	321.8	P	0.000244
Maoa	R2	1428667_at	211	P	0.000732	1428667_at	196.8	P	0.001221
Map2k4	R2	1451982_at	175.4	P	0.000244	1451982_at	155.4	P	0.000244
Map3k5	R2	1439830_at	69.4	P	0.008057	1439830_at	70.7	P	0.005859
Map3k7ip2	R2	1423462_at	768.7	P	0.000244	1423462_at	780.3	P	0.000244
Map4k3	R2	1426759_at	324	P	0.000244	1426759_at	281.5	P	0.000244
Mapk12	R2	1449283_a_at	64.6	P	0.008057	1449283_a_at	67.9	P	0.01416
Mapk3	R2	1427060_at	491.3	P	0.000732	1427060_at	460.7	P	0.000732
Melk	R2	1416558_at	232.4	P	0.000244	1416558_at	249.4	P	0.000732
Mfng	R2	1416992_at	98	P	0.00415	1416992_at	91.6	P	0.00415
Mid2	R2	1422216_at	30.9	P	0.001953	1422216_at	28.2	P	0.023926
Mknk1	R2	1417630_at	62.5	P	0.000244	1417630_at	85.7	P	0.00293
Mmp15	R2	1422597_at	55.4	P	0.001953	1422597_at	92.7	P	0.008057
Mmp9	R2	1416298_at	124.9	P	0.000732	1416298_at	131	P	0.00293
Mpo	R2	1415960_at	879.1	P	0.000244	1415960_at	952.8	P	0.000244
Mthfd2	R2	1419254_at	123.4	P	0.000244	1419254_at	116.3	P	0.000732
Mylip	R2	1424988_at	298.1	P	0.001953	1424988_at	257.3	P	0.001953
Ndufs1	R2	1425143_a_at	344	P	0.000244	1425143_a_at	360.4	P	0.000732
Nek7	R2	1448474_at	251.6	P	0.000244	1448474_at	227.9	P	0.000244
Nrk	R2	1450079_at	848.5	P	0.000244	1450079_at	794.3	P	0.000244
Ntan1	R2	1423538_at	278.6	P	0.000244	1423538_at	281.6	P	0.000244
Ntrk2	R2	1458622_at	88.2	P	0.001953	1458622_at	81.2	P	0.00293
Ntrk3	R2	1422329_a_at	34.3	P	0.000244	1422329_a_at	30.3	P	0.005859
Pak1	R2	1450070_s_at	280.2	P	0.000244	1450070_s_at	351.7	P	0.000732
Pbk	R2	1448627_s_at	405.9	P	0.000244	1448627_s_at	407.4	P	0.000244
Pde1a	R2	1449298_a_at	32.6	P	0.000732	1449298_a_at	32.5	P	0.001221
Pde1b	R2	1449420_at	81.7	P	0.018555	1449420_at	93.6	P	0.010742
Pde1c	R2	1440374_at	33.3	P	0.005859	1440374_at	27	P	0.018555
Pde3b	R2	1433694_at	218.7	P	0.005859	1433694_at	170.2	P	0.00293
Pde4b	R2	1422474_at	117.4	P	0.000244	1422474_at	140.4	P	0.000244
Pde7b	R2	1445539_at	119.9	P	0.00415	1445539_at	107.4	P	0.005859
Pdgfra	R2	1421917_at	814.5	P	0.000244	1421917_at	911.1	P	0.000244
Pdk1	R2	1423747_a_at	520.8	P	0.000244	1423747_a_at	568.3	P	0.000244
Pfkp	R2	1416069_at	98.9	P	0.005859	1416069_at	99.6	P	0.00293
Pftk1	R2	1419249_at	256.6	P	0.000244	1419249_at	264.7	P	0.000244
Pik3r3	R2	1456482_at	152.5	P	0.000244	1456482_at	164.7	P	0.000244
Pink1	R2	1441937_s_at	369.7	P	0.000244	1441937_s_at	358.3	P	0.000244
Pipox	R2	1449374_at	34.8	P	0.001953	1449374_at	33.4	P	0.001221
Pkia	R2	1420859_at	652	P	0.000244	1420859_at	719.3	P	0.000244
Pla2g10	R2	1451502_at	45.6	P	0.037598	1451502_at	52.2	M	0.056152
Plcd	R2	1416675_s_at	99.9	P	0.000732	1416675_s_at	120	P	0.001953
Plcg2	R2	1426926_at	152.1	P	0.00415	1426926_at	145	P	0.001953
Plcl2	R2	1426450_at	127.2	P	0.00293	1426450_at	160.4	P	0.005859
Pld2	R2	1417237_at	55.1	P	0.010742	1417237_at	41.3	P	0.046143
Pnck	R2	1422711_a_at	47.8	P	0.023926	1422711_a_at	95.9	P	0.010742
Podxl	R2	1448688_at	109	P	0.001221	1448688_at	120.5	P	0.001953
Pofut2	R2	1437845_x_at	1130.9	P	0.000244	1437845_x_at	988.5	P	0.000244
Ppt1	R2	1422468_at	105.7	P	0.00415	1422468_at	91.2	P	0.010742
Prim1	R2	1449061_a_at	416.1	P	0.000244	1449061_a_at	362.2	P	0.000244
Prim2	R2	1418036_at	176.7	P	0.000244	1418036_at	168.3	P	0.000244
Prkacb	R2	1420611_at	523	P	0.000244	1420611_at	464.9	P	0.000244
Prkag2	R2	1423832_at	25.6	P	0.001221	1423832_at	25.2	P	0.000732
Prkca	R2	1450945_at	67.8	P	0.046143	1450945_at	63.8	P	0.046143
Prkcn	R2	1428230_at	371.8	P	0.000244	1428230_at	329.9	P	0.000244
Ptprd	R2	1424886_at	352.4	P	0.000244	1424886_at	323.1	P	0.000244
Ptpru	R2	1416674_at	104.9	P	0.018555	1416674_at	89.6	P	0.018555
Rars	R2	1416312_at	508.7	P	0.000244	1416312_at	501.3	P	0.000244
Reln	R2	1449465_at	761.3	P	0.000244	1449465_at	601.8	P	0.000732
Rhag	R2	1419014_at	541.9	P	0.000244	1419014_at	558.2	P	0.000244
Rnf128	R2	1449036_at	103.8	P	0.000244	1449036_at	112.6	P	0.000244
Ror1	R2	1442067_at	37.5	P	0.000244	1442067_at	52.9	P	0.000244
Rps6ka2	R2	1417542_at	198.2	P	0.000244	1417542_at	211	P	0.000244
Ryk	R2	1451789_a_at	380.7	P	0.001953	1451789_a_at	316.6	P	0.005859
Shh	R2	1436869_at	129.6	P	0.01416	1436869_at	112	P	0.023926
Slc27a1	R2	1435658_at	50.5	P	0.001953	1435658_at	48.7	P	0.00293
Smpdl3a	R2	1416635_at	130.9	P	0.001953	1416635_at	128.1	P	0.001953
Srpk1	R2	1455107_at	234.4	P	0.000244	1455107_at	253.1	P	0.000244
Stk38	R2	1416252_at	434.3	P	0.000244	1416252_at	419	P	0.000244
Suclg1	R2	1415891_at	632.1	P	0.000244	1415891_at	607.1	P	0.000244
Suox	R2	1451339_at	66.8	P	0.000244	1451339_at	64.6	P	0.000244
Trib2	R2	1426640_s_at	714.9	P	0.000244	1426640_s_at	762.2	P	0.000244
Ttll1	R2	1426427_at	87.2	P	0.000244	1426427_at	98.8	P	0.000244
Txnrd2	R2	1429971_at	81.3	P	0.00293	1429971_at	89.3	P	0.00415
Ugdh	R2	1416308_at	333.6	P	0.000244	1416308_at	282.9	P	0.000244
Ulk2	R2	1417847_at	262.7	P	0.000244	1417847_at	229.4	P	0.000244
Wif1	R2	1425425_a_at	132.9	P	0.000244	1425425_a_at	131.3	P	0.000244
Yars	R2	1460638_at	329.9	P	0.000732	1460638_at	350.2	P	0.000732
Lipg	R2	1421262_at	34	P	0.010742	1421262_at	42.8	A	0.067627
Map2k6	R2	1426850_a_at	96.2	P	0.046143	1426850_a_at	80.3	A	0.080566
Atp13a5	R2	1439172_at	8.2	A	0.080566	1439172_at	8	A	0.129639
Adcy3	R2	1421959_s_at	7.8	A	0.780518	1421959_s_at	3.6	A	0.969727
Car14	R2	1450725_s_at	49.3	A	0.219482	1450725_s_at	57.4	A	0.171387
Chat	R2	1443372_at	0.9	A	0.932373	1443372_at	1.8	A	0.943848
Cpa4	R2	1453770_at	15.6	A	0.080566	1453770_at	14.4	A	0.149658
Dnase2a	R2	1430135_at	8.8	M	0.056152	1430135_at	11.2	A	0.095215
Epha8	R2	1419341_at	25.5	A	0.27417	1419341_at	22.9	A	0.432373
Gck	R2	1425303_at	25.9	A	0.149658	1425303_at	23.5	A	0.171387
Lpd-pending	R2	1422428_at	15.4	A	0.398926	1422428_at	6	A	0.366211
Naga	R2	1449043_at	86.7	A	0.129639	1449043_at	76.2	A	0.19458
Nos1	R2	1422949_at	3.1	A	0.334473	1422949_at	1.1	A	0.398926
Odz1	R2	1421508_at	23.5	A	0.219482	1421508_at	8	A	0.398926
Pcsk1	R2	1421396_at	4.8	A	0.334473	1421396_at	3.9	A	0.398926
Pla1a	R2	1417785_at	75.5	A	0.149658	1417785_at	71	A	0.171387
Plau	R2	1422138_at	17.1	A	0.111572	1422138_at	20.9	A	0.19458
Prodh2	R2	1432099_a_at	27.6	A	0.303711	1432099_a_at	47.6	A	0.246094
Rad54b/E130016E03Rik	R2	1434734_at	22	A	0.067627	1434734_at	28.3	A	0.171387
Aass	R3	1423523_at	84.1	P	0.000244	1423523_at	101.1	P	0.000732
Acaa2	R3	1428146_s_at	603.6	P	0.000244	1428146_s_at	568.8	P	0.000244
Acadm	R3	1415984_at	302.9	P	0.00293	1415984_at	276.3	P	0.008057
Acas2l	R3	1416617_at	175.3	P	0.000732	1416617_at	146.8	P	0.000732
Acsl5	R3	1428082_at	460.8	P	0.000244	1428082_at	445.4	P	0.000244
Adamts1	R3	1450716_at	146.4	P	0.000244	1450716_at	132.1	P	0.000732
Adarb2	R3	1458112_at	21	P	0.000732	1458112_at	22.6	P	0.00293
Adcy1	R3	1456487_at	131.9	P	0.005859	1456487_at	109.3	P	0.00415
Adh1	R3	1416225_at	396.7	P	0.000244	1416225_at	447.9	P	0.000244
AI415282/Pnpo	R3	1415793_at	1765.3	P	0.000244	1415793_at	1720.4	P	0.000244
Ak4/Ak3l1	R3	1421830_at	78.8	P	0.000244	1421830_at	71.8	P	0.000244
Aldh1a1	R3	1416468_at	148	P	0.010742	1416468_at	126.8	P	0.008057
Aldh1a3	R3	1448789_at	95.8	P	0.010742	1448789_at	74.7	P	0.010742
Aldoa	R3	1434799_x_at	1809.8	P	0.000244	1434799_x_at	1925.3	P	0.000244
Aldob	R3	1451194_at	410.3	P	0.000244	1451194_at	386.8	P	0.000244
Ass1	R3	1416239_at	189.4	P	0.000244	1416239_at	200.7	P	0.000732
Atp9a	R3	1415932_x_at	309.7	P	0.000244	1415932_x_at	311.8	P	0.000244
Bace2	R3	1416673_at	29.2	P	0.008057	1416673_at	28.5	P	0.037598
Bmpr1a	R3	1425493_at	165.9	P	0.000244	1425493_at	147.4	P	0.000732
Car2	R3	1448752_at	2363.1	P	0.000244	1448752_at	2320.1	P	0.000244
Car8	R3	1427482_a_at	61.1	P	0.000244	1427482_a_at	66.6	P	0.000244
Cbr3	R3	1427912_at	46.9	P	0.005859	1427912_at	58.4	P	0.00415
Cdk5r	R3	1421124_at	65.4	P	0.00415	1421124_at	66.3	P	0.005859
Cdkn1c	R3	1417649_at	3534.4	P	0.000244	1417649_at	3410.1	P	0.000244
Cntn1	R3	1449563_at	110.2	P	0.001221	1449563_at	116.9	P	0.001953
Cpn1	R3	1417745_at	132	P	0.008057	1417745_at	150.7	P	0.005859
Dcamkl1	R3	1424271_at	418.7	P	0.000244	1424271_at	419.7	P	0.000732
6330415M09Rik/Dcamkl2	R3	1428222_at	100.1	P	0.005859	1428222_at	76.7	P	0.023926
Dgat2	R3	1422678_at	328	P	0.000732	1422678_at	253.7	P	0.000244
Dip2-pending	R3	1452908_at	244.4	P	0.000244	1452908_at	252.7	P	0.000244
Dpp6	R3	1451394_at	154.9	P	0.005859	1451394_at	142.3	P	0.005859
Dusp16	R3	1418401_a_at	164.9	P	0.000244	1418401_a_at	177.1	P	0.000244
Epha7	R3	1452380_at	26.2	P	0.000244	1452380_at	25.8	P	0.001953
Gss	R3	1441931_x_at	154.6	P	0.000732	1441931_x_at	150.5	P	0.000732
Gsto1	R3	1416531_at	522.6	P	0.000732	1416531_at	551.9	P	0.000732
Hk2	R3	1422612_at	180.3	P	0.000732	1422612_at	165.6	P	0.000732
Hmgcs1	R3	1433445_x_at	1339.7	P	0.000244	1433445_x_at	1306.1	P	0.000244
Hunk	R3	1418260_at	331.6	P	0.000244	1418260_at	294.6	P	0.000244
Lcat	R3	1417043_at	66	P	0.000244	1417043_at	70.3	P	0.000244
lox13	R3	1418269_at	132.3	P	0.000244	1418269_at	110.5	P	0.000244
Lpl	R3	1415904_at	464.9	P	0.000244	1415904_at	357.2	P	0.000244
Lyzs	R3	1423547_at	369.1	P	0.000244	1423547_at	287.3	P	0.000244
Map2k1	R3	1416351_at	318	P	0.001953	1416351_at	261	P	0.00293
Map2k3	R3	1451714_a_at	483.8	P	0.000732	1451714_a_at	460.5	P	0.001953
Map3k12	R3	1438908_at	142	P	0.000244	1438908_at	152.9	P	0.000244
Mapk8ip2	R3	1449225_a_at	190	P	0.00415	1449225_a_at	222.1	P	0.00293
Nek6	R3	1423596_at	178.5	P	0.000244	1423596_at	168.2	P	0.000244
Pcca	R3	1451405_at	136.7	P	0.000732	1451405_at	154.4	P	0.000732
Pgam1	R3	1426554_a_at	1250.9	P	0.000244	1426554_a_at	1299.6	P	0.000244
Pklr	R3	1438711_at	279.2	P	0.000244	1438711_at	309.5	P	0.000244
Pla2g12a	R3	1452026_a_at	80.9	P	0.001221	1452026_a_at	90.2	P	0.000732
Plcb1	R3	1435043_at	128.9	P	0.008057	1435043_at	132.2	P	0.018555
Plcb4	R3	1435771_at	130.4	P	0.001221	1435771_at	96.6	P	0.000244
Ppox	R3	1416618_at	326.9	P	0.000244	1416618_at	339.9	P	0.000244
Prkaca	R3	1447720_x_at	1038.1	P	0.000244	1447720_x_at	1088.1	P	0.000244
Prkar1b	R3	1434325_x_at	544.5	P	0.000244	1434325_x_at	515.2	P	0.000244
Ptgds	R3	1423859_a_at	380.7	P	0.000732	1423859_a_at	366.3	P	0.000732
Ptp4a1	R3	1438657_x_at	1801	P	0.000244	1438657_x_at	1855	P	0.000244
Ptprt	R3	1450174_at	51.2	P	0.001953	1450174_at	42.9	P	0.00415
Rnaset2	R3	1452734_at	851.7	P	0.000244	1452734_at	860.3	P	0.000244
Rrm1	R3	1415878_at	1347.2	P	0.000244	1415878_at	1205.5	P	0.000244
Sat1	R3	1420502_at	222.1	P	0.000244	1420502_at	221.3	P	0.000244
Sgk3	R3	1420919_at	152	P	0.000244	1420919_at	128.3	P	0.000244
Smpd3	R3	1438665_at	174.5	P	0.00415	1438665_at	155.4	P	0.005859
Suclg2	R3	1427441_a_at	135.9	P	0.000244	1427441_a_at	104.9	P	0.000244
Tmem2	R3	1424711_at	86.4	P	0.000244	1424711_at	74.4	P	0.000244
Tyr	R3	1417717_a_at	20.2	P	0.037598	1417717_a_at	37.7	P	0.018555
Uchl1	R3	1448260_at	509.8	P	0.000244	1448260_at	454.8	P	0.000244
Usp25	R3	1448939_at	305.2	P	0.000244	1448939_at	268.5	P	0.000244
Cyp26b1	R3	1460011_at	102.1	A	0.303711	1460011_at	74.2	A	0.246094
Gstm7	R3	1425946_at	41.9	A	0.080566	1425946_at	51.3	A	0.067627
Igtp	R3	1417141_at	140	A	0.095215	1417141_at	161.8	A	0.111572
Pla2g2f	R3	1434852_at	24.3	A	0.366211	1434852_at	5.9	A	0.533936
Pla2g7	R3	1430700_a_at	24	A	0.095215	1430700_a_at	27.8	A	0.095215
Th	R3	1420546_at	43.1	A	0.080566	1420546_at	45.2	A	0.129639
Slc27a6	R2	not available
Nedl1	R3	not available
Ech1	U1	1448491_at	472.1	P	0.000732	1448491_at	405.8	P	0.000732
Ephb4	U1	1449845_a_at	106.1	P	0.008057	1449845_a_at	101.4	P	0.023926
G6pd2	U1	1422327_s_at	105.5	P	0.000732	1422327_s_at	116.6	P	0.00415
Ggcx	U1	1423554_at	48.3	P	0.00415	1423554_at	53.8	P	0.00293
Gstk1	U1	1452823_at	75.9	P	0.001953	1452823_at	92.9	P	0.00293
Mccc1	U1	1417227_at	230.2	P	0.005859	1417227_at	221.5	P	0.00415
Mknk2	U1	1418300_a_at	1225.5	P	0.000244	1418300_a_at	1201.9	P	0.000244
Nagpa	U1	1454718_at	69.3	P	0.01416	1454718_at	88	P	0.030273
Nos3	U1	1422622_at	92.1	P	0.000732	1422622_at	102	P	0.000732
Pfkm	U1	1416780_at	414.8	P	0.000244	1416780_at	348.9	P	0.000244
Sptlc1	U1	1422690_at	168.2	P	0.005859	1422690_at	173.9	P	0.008057
Srpk2	U1	1417135_at	347.3	P	0.000244	1417135_at	338.1	P	0.000244
Tbk1	U1	1460315_s_at	222.1	P	0.000732	1460315_s_at	257.9	P	0.001221
Cda	U1	1427357_at	29.5	A	0.095215	1427357_at	37.1	A	0.111572
Nek8	U1	1458157_at	1.3	A	0.969727	1458157_at	1.5	A	0.888428
Abl1	U2	1423999_at	562	P	0.00293	1423999_at	504.1	P	0.008057
Adar	U2	1434268_at	345.1	P	0.001221	1434268_at	285.2	P	0.00293
Adcy6	U2	1418128_at	200.1	P	0.000732	1418128_at	165.9	P	0.000732
Adcy9	U2	1419811_at	51.1	P	0.000244	1419811_at	47.5	P	0.000244
Apobec3	U2	1417470_at	87.7	P	0.001221	1417470_at	108.9	P	0.001953
As1	U2	1448350_at	121.3	P	0.001221	1448350_at	143.8	P	0.001221
Car10	U2	1424547_at	42.5	P	0.00293	1424547_at	42	P	0.00293
Cdk8	U2	1460389_at	211.5	P	0.037598	1460389_at	191.2	A	0.080566
Clybl	U2	1421014_a_at	72.2	P	0.000732	1421014_a_at	74.2	P	0.000732
Crat	U2	1417008_at	150.2	P	0.001953	1417008_at	160.4	P	0.001953
Csnk1g3	U2	1429383_at	271.6	P	0.000244	1429383_at	284	P	0.000244
Csnk2a2	U2	1453099_at	238.2	P	0.000244	1453099_at	226.5	P	0.000244
Dars	U2	1423800_at	206.9	P	0.000244	1423800_at	209	P	0.000244
Dusp10	U2	1417164_at	57.6	P	0.005859	1417164_at	62	P	0.005859
Dusp9	U2	1454737_at	80.7	P	0.000244	1454737_at	64	P	0.000244
Eef2k	U2	1437829_s_at	239.9	P	0.000732	1437829_s_at	220.1	P	0.000732
Eno1	U2	1419023_x_at	2449.2	P	0.000244	1419023_x_at	2433.8	P	0.000244
Frap1	U2	1417592_at	301	P	0.000732	1417592_at	275.6	P	0.000732
G3bp	U2	1442317_at	41.4	P	0.010742	1442317_at	41.2	P	0.023926
Galk2	U2	1455798_at	92.8	P	0.00415	1455798_at	96.1	P	0.008057
Glrb	U2	1422504_at	12.9	P	0.001221	1422504_at	18.9	P	0.001953
Gprk6	U2	1437436_s_at	517.1	P	0.000244	1437436_s_at	573.6	P	0.000244
Gpx4	U2	1451695_a_at	1331.9	P	0.000244	1451695_a_at	1326.9	P	0.000244
Idh3b	U2	1418886_s_at	711.6	P	0.000244	1418886_s_at	712.5	P	0.000244
Idh3g	U2	1416789_at	874.2	P	0.000244	1416789_at	883.2	P	0.000244
Map2k2	U2	1415974_at	487.8	P	0.001221	1415974_at	510.5	P	0.001221
Mapkbp1	U2	1450973_s_at	70.7	P	0.008057	1450973_s_at	77.2	P	0.010742
Mast2	U2	1417324_at	349.7	P	0.000244	1417324_at	370.5	P	0.000244
Miz1	U2	1426456_a_at	131.2	P	0.000244	1426456_a_at	122.8	P	0.000244
Ndufs2	U2	1451096_at	1156.4	P	0.001221	1451096_at	1070.8	P	0.001221
Ogdh	U2	1451274_at	390	P	0.000244	1451274_at	373.5	P	0.000244
Pak4	U2	1428548_at	231.6	P	0.010742	1428548_at	232.7	P	0.01416
Pctk1	U2	1460169_a_at	288.9	P	0.001221	1460169_a_at	243.4	P	0.001953
Pde6d	U2	1416843_at	173.1	P	0.000244	1416843_at	162.6	P	0.000732
Pdk3	U2	1426410_at	154.6	P	0.00293	1426410_at	149.5	P	0.00293
Pgam2	U2	1418373_at	242.6	P	0.000244	1418373_at	220.6	P	0.000244
Pld1	U2	1437113_s_at	86.5	P	0.000244	1437113_s_at	65.2	P	0.005859
Plk1	U2	1448191_at	353.4	P	0.018555	1448191_at	363.3	P	0.023926
Prdx6	U2	1423223_a_at	711.6	P	0.000244	1423223_a_at	749	P	0.000244
Rdh13	U2	1433799_at	101.5	P	0.001221	1433799_at	115	P	0.001221
Rpp14	U2	1419461_at	134.9	P	0.000244	1419461_at	125.2	P	0.000732
Sdhc	U2	1448630_a_at	594.4	P	0.000244	1448630_a_at	526	P	0.000244
Smpd1	U2	1448621_a_at	339.2	P	0.000732	1448621_a_at	333.8	P	0.000732
Snrk	U2	1448864_at	231.6	P	0.000244	1448864_at	221.1	P	0.000244
Sucla2	U2	1452206_at	460.2	P	0.000244	1452206_at	433.6	P	0.000244
Tesk2	U2	1426546_at	56.2	P	0.030273	1426546_at	59.6	M	0.056152
Ube2a	U2	1448772_at	526.3	P	0.000244	1448772_at	569.6	P	0.000244
Ube2g1	U2	1415688_at	515.7	P	0.000244	1415688_at	500.9	P	0.000244
Ube2r2	U2	1415768_a_at	966.6	P	0.000244	1415768_a_at	1001.4	P	0.000244
Ube3b	U2	1452149_at	202.5	P	0.000732	1452149_at	178.2	P	0.001221
Acacb	U2	1445754_at	6.5	A	0.398926	1445754_at	4	A	0.5
Man2b2	U2	1416584_at	21.8	A	0.219482	1416584_at	26.4	A	0.27417
Map3k14	U2	1422999_at	49.1	A	0.111572	1422999_at	55.1	A	0.080566
Map3k2	U2	1422250_at	1.6	A	0.398926	1422250_at	1.9	A	0.601074
Plcz1	U2	1422658_at	0.7	A	0.932373	1422658_at	0.6	A	0.943848
Adat1	U2	1444049_at	30.6	P	0.046143	1444049_at	38.1	A	0.067627
Acly	U3	1439459_x_at	1252.5	P	0.000244	1439459_x_at	1225.8	P	0.000244
Adcy8	U3	1418754_at	11.4	P	0.01416	1418754_at	9.7	P	0.01416
Ads1	U3	1418372_at	296.2	P	0.001221	1418372_at	327.8	P	0.001221
Agpat4	U3	1428336_at	255.2	P	0.010742	1428336_at	225.5	P	0.010742
Car3	U3	1449434_at	508.8	P	0.000244	1449434_at	478.6	P	0.000244
Cox11	U3	1429188_at	152.6	P	0.000244	1429188_at	129.8	P	0.000244
Cpt1c	U3	1435281_at	87.9	P	0.000244	1435281_at	97.8	P	0.000732
Dci	U3	1418321_at	221.7	P	0.000244	1418321_at	215.5	P	0.000732
Eno3	U3	1417951_at	494.4	P	0.000244	1417951_at	473.3	P	0.000244
Gclm	U3	1418627_at	261.4	P	0.000244	1418627_at	259.5	P	0.000244
Gnas	U3	1450186_s_at	2967	P	0.000244	1450186_s_at	2898.1	P	0.000244
Gnb2-rs1	U3	1440120_at	92.9	P	0.001221	1440120_at	115.1	P	0.001221
Gpx7	U3	1417836_at	347.7	P	0.000244	1417836_at	342.5	P	0.000244
Hadha	U3	1452173_at	575.9	P	0.000732	1452173_at	537.6	P	0.000244
Hagh	U3	1437519_x_at	238.7	P	0.000732	1437519_x_at	246.3	P	0.000732
Idh2	U3	1450048_a_at	676.1	P	0.000244	1450048_a_at	685.4	P	0.000244
Manba	U3	1450626_at	70.2	P	0.00293	1450626_at	72.5	P	0.001953
Mapk1	U3	1453104_at	501.5	P	0.000244	1453104_at	432.5	P	0.000244
Mapk8	U3	1420932_at	242.4	P	0.001953	1420932_at	228.6	P	0.001953
Pacsin3	U3	1437834_s_at	154.6	P	0.010742	1437834_s_at	147.7	P	0.010742
Pip5k1b	U3	1418144_a_at	192	P	0.000244	1418144_a_at	235.2	P	0.000732
Psmc3	U3	1416282_at	1126.2	P	0.000244	1416282_at	1092.8	P	0.000244
Rpn2	U3	1418896_a_at	879.3	P	0.000244	1418896_a_at	914.5	P	0.000244
Sdhb	U3	1418005_at	1322.4	P	0.000244	1418005_at	1404.5	P	0.000244
Siah1a/Siah1b	U3	1419404_s_at	37.6	P	0.000244	1419404_s_at	35.2	P	0.000244
Skp1a	U3	1423148_at	931.5	P	0.000244	1423148_at	1050.7	P	0.000244
Stk3	U3	1449114_at	35.5	P	0.000244	1449114_at	35.3	P	0.001953
Tkt	U3	1451015_at	1015.7	P	0.000244	1451015_at	1050.6	P	0.000244
Tpi	U3	1452927_x_at	2167.9	P	0.000244	1452927_x_at	2204.2	P	0.000244
Ube4b	U3	1448410_at	528.9	P	0.000244	1448410_at	570.7	P	0.000244
Ikbke	U3	1417813_at	8.1	A	0.533936	1417813_at	19.4	A	0.533936
Nedd4	U3	1444044_at	1.8	A	0.780518	1444044_at	8.9	A	0.567627
Pde3a	U3	1431914_at	15.7	A	0.246094	1431914_at	5.1	A	0.567627
Rpp25	U3	1448845_at	14.7	A	0.19458	1448845_at	13.7	A	0.19458
mt-Nd3	U2	not available
Acaca	UWP2	1434185_at	255.8	P	0.000244	1434185_at	281.7	P	0.000244
Acadvl	UWP2	1424184_at	336.8	P	0.008057	1424184_at	311	P	0.01416
Aco2	UWP2	1451002_at	1015.5	P	0.000244	1451002_at	939.1	P	0.000244
Acsl6	UWP2	1451257_at	57.5	P	0.001953	1451257_at	61.6	P	0.00415
Adrbk1	UWP2	1426249_at	234.8	P	0.000244	1426249_at	235.2	P	0.000244
Agpat3	UWP2	1450504_a_at	142.6	P	0.000244	1450504_a_at	162.1	P	0.000244
Ube3c	UWP2	1426881_at	137.6	P	0.000244	1426881_at	132.4	P	0.000732
Akap8	UWP2	1433669_at	193.3	P	0.00415	1433669_at	196.3	P	0.005859
Akt1	UWP2	1416657_at	621.1	P	0.000244	1416657_at	575.6	P	0.000244
Akt2	UWP2	1424480_s_at	271.7	P	0.001953	1424480_s_at	244.1	P	0.00293
Aldh1B1	UWP2	1451260_at	100	P	0.005859	1451260_at	118	P	0.010742
Aldh7a1	UWP2	1460167_at	420.9	P	0.000244	1460167_at	415.1	P	0.000244
Arhgap11a	UWP2	1438434_at	225.2	P	0.000244	1438434_at	239.6	P	0.000244
Atm	UWP2	1421205_at	81.1	P	0.000244	1421205_at	62	P	0.000244
Atp13a1	UWP2	1417475_at	264.9	P	0.00415	1417475_at	253.6	P	0.00415
Atp6v0a1	UWP2	1417632_at	253.8	P	0.000732	1417632_at	193.2	P	0.001221
Atp6v1e1	UWP2	1449712_s_at	932	P	0.000244	1449712_s_at	883.7	P	0.000244
Atp7a	UWP2	1436921_at	220.3	P	0.000244	1436921_at	202.3	P	0.000244
Aurka	UWP2	1424511_at	344.3	P	0.000244	1424511_at	333.9	P	0.000732
Aurkb	UWP2	1424128_x_at	257.5	P	0.000244	1424128_x_at	237.7	P	0.000244
Camk1	UWP2	1417604_at	111.1	P	0.000732	1417604_at	113.6	P	0.001221
Casp3	UWP2	1449839_at	645.2	P	0.000732	1449839_at	578.2	P	0.000732
Cdc14a	UWP2	1443184_at	21.4	P	0.037598	1443184_at	28.1	P	0.010742
Cdk5	UWP2	1450674_at	146.2	P	0.000732	1450674_at	162.3	P	0.001953
Cdk9	UWP2	1417269_at	320.4	P	0.001221	1417269_at	294.9	P	0.001221
Ckmt1	UWP2	1417089_a_at	46.8	P	0.008057	1417089_a_at	49	P	0.00293
Clk2	UWP2	1417743_at	278.9	P	0.000244	1417743_at	252	P	0.000244
Ddx17	UWP2	1452155_a_at	967.4	P	0.000244	1452155_a_at	826.7	P	0.000244
Ddx3x	UWP2	1423043_s_at	888	P	0.000244	1423043_s_at	783.5	P	0.000244
Dlat	UWP2	1426265_x_at	216.7	P	0.000244	1426265_x_at	223.8	P	0.000244
Dlst	UWP2	1423710_at	505	P	0.000244	1423710_at	504.3	P	0.000244
Eif2ak3	UWP2	1449278_at	107.5	P	0.018555	1449278_at	120.5	P	0.023926
Enc1	UWP2	1420965_a_at	943.8	P	0.000244	1420965_a_at	836.4	P	0.000244
Ephb3	UWP2	1451550_at	231.1	P	0.000732	1451550_at	174.1	P	0.001221
Extl3	UWP2	1434703_at	307.5	P	0.001221	1434703_at	295.7	P	0.001221
Fh1	UWP2	1424828_a_at	640.1	P	0.000244	1424828_a_at	676.7	P	0.000244
FK506/Fkbp3	UWP2	1416858_a_at	697.4	P	0.000244	1416858_a_at	673.2	P	0.000244
Ftcd	UWP2	1419670_at	42.6	P	0.037598	1419670_at	55.9	P	0.030273
Gbp2	UWP2	1435906_x_at	26.6	P	0.001953	1435906_x_at	27.3	P	0.001221
Gmps	UWP2	1455057_at	184.7	P	0.000244	1455057_at	192.1	P	0.000244
Gnai2	UWP2	1435652_a_at	1933	P	0.000244	1435652_a_at	1909.2	P	0.000244
Gnb2	UWP2	1450623_at	978.3	P	0.000244	1450623_at	902.3	P	0.000244
Gpd2	UWP2	1428323_at	154.3	P	0.001953	1428323_at	143	P	0.005859
Gpil	UWP2	1420997_a_at	1279.3	P	0.000244	1420997_a_at	1305	P	0.000244
Guk1	UWP2	1416395_at	171.8	P	0.000244	1416395_at	173	P	0.000244
Hip2	UWP2	1417186_at	753.2	P	0.000244	1417186_at	783.6	P	0.000244
Hmgc1	UWP2	1424639_a_at	312	P	0.000244	1424639_a_at	347.2	P	0.000244
Hmgcs2	UWP2	1423858_a_at	111.9	P	0.001221	1423858_a_at	114.9	P	0.001953
Hrmt1l1	UWP2	1437234_x_at	474.5	P	0.000244	1437234_x_at	447.8	P	0.000244
Hspb8	UWP2	1417014_at	55.3	P	0.000244	1417014_at	56.3	P	0.01416
Idh1	UWP2	1422433_s_at	775.3	P	0.000244	1422433_s_at	707.2	P	0.000244
Idh3a	UWP2	1432016_a_at	622.9	P	0.000244	1432016_a_at	556.2	P	0.000244
Jak2	UWP2	1421066_at	224.4	P	0.000244	1421066_at	219.5	P	0.000244
Lig1	UWP2	1450970_at	131.4	P	0.000244	1450970_at	143.4	P	0.000244
Limk1	UWP2	1417627_a_at	157.5	P	0.008057	1417627_a_at	158.9	P	0.008057
Map3k4	UWP2	1447667_x_at	83.2	P	0.000244	1447667_x_at	84.1	P	0.000244
Map3k7	UWP2	1455441_at	144.3	P	0.000244	1455441_at	125.8	P	0.000244
Mapkapk2	UWP2	1426648_at	277.5	P	0.000732	1426648_at	299.5	P	0.000732
Mapkapk5	UWP2	1417016_at	188.5	P	0.010742	1417016_at	178.9	P	0.023926
Mark3	UWP2	1418316_a_at	302.6	P	0.000244	1418316_a_at	302.5	P	0.000244
Mcm5	UWP2	1415945_at	637.7	P	0.000244	1415945_at	648.8	P	0.000244
Mcm7	UWP2	1439269_x_at	760.6	P	0.000244	1439269_x_at	1457.9	P	0.000244
Mdh1(Mor2)	UWP2	1436834_x_at	1928.4	P	0.000244	1436834_x_at	1744.5	P	0.000244
Mif	UWP2	1416335_at	1990.4	P	0.000244	1416335_at	2075.2	P	0.000244
Mvk	UWP2	1430619_a_at	82.5	P	0.023926	1430619_a_at	84.4	P	0.030273
Nck2	UWP2	1416796_at	272.7	P	0.000244	1416796_at	230.3	P	0.000244
Ndufa9	UWP2	1416663_at	1037.3	P	0.000244	1416663_at	1084.7	P	0.000244
Ndufab1	UWP2	1428159_s_at	1164	P	0.000244	1428159_s_at	1143.2	P	0.000244
Ndufaf1	UWP2	1423711_at	172	P	0.000732	1423711_at	163.8	P	0.000732
Ndufs3	UWP2	1423737_at	519.3	P	0.000244	1423737_at	542.6	P	0.000244
Ndufv1	UWP2	1415967_at	759.5	P	0.001953	1415967_at	762.5	P	0.001953
Nek9	UWP2	1424094_at	548.8	P	0.000244	1424094_at	558.5	P	0.000244
Npepps	UWP2	1417385_at	469.3	P	0.000244	1417385_at	386.2	P	0.000244
Nrbp	UWP2	1423864_at	258	P	0.001953	1423864_at	309.1	P	0.00415
Ogt	UWP2	1460631_at	337.8	P	0.000244	1460631_at	311.5	P	0.000244
Pafah1b1	UWP2	1448578_at	299.4	P	0.000244	1448578_at	278.7	P	0.000244
Paics	UWP2	1423564_a_at	1549.6	P	0.000244	1423564_a_at	1676.7	P	0.000244
Papola	UWP2	1424216_a_at	224.8	P	0.000244	1424216_a_at	206.3	P	0.000244
Pde7a	UWP2	1458218_s_at	194.9	P	0.000244	1458218_s_at	201.3	P	0.000244
Pde9a	UWP2	1449403_at	61	P	0.018555	1449403_at	73.8	P	0.030273
Pdhb	UWP2	1416090_at	1162.3	P	0.000244	1416090_at	1050.2	P	0.000244
Pdxk	UWP2	1427929_a_at	200	P	0.000244	1427929_a_at	222.1	P	0.000244
Pfkfb3	UWP2	1416432_at	28.7	P	0.001953	1416432_at	32.7	P	0.008057
Pfkl	UWP2	1439148_a_at	716.1	P	0.000244	1439148_a_at	813.3	P	0.000244
Pgk1	UWP2	1438640_x_at	3070.9	P	0.000244	1438640_x_at	2864.6	P	0.000244
Pip5k2c	UWP2	1416387_at	173.2	P	0.001221	1416387_at	147.9	P	0.001221
Pkm2	UWP2	1417308_at	1539.8	P	0.000244	1417308_at	1396.2	P	0.000244
Plcb3	UWP2	1448661_at	132.7	P	0.01416	1448661_at	114.4	P	0.023926
Pld3	UWP2	1416013_at	202.8	P	0.000732	1416013_at	207.5	P	0.001221
Pold1	UWP2	1456055_x_at	322.7	P	0.000244	1456055_x_at	413.3	P	0.000244
Por	UWP2	1416933_at	233.3	P	0.005859	1416933_at	241.1	P	0.010742
Ppap2a	UWP2	1422619_at	267.9	P	0.000244	1422619_at	339.6	P	0.001221
Prkci	UWP2	1417410_s_at	291.1	P	0.000244	1417410_s_at	262.3	P	0.000244
Prkcz	UWP2	1418085_at	80.4	P	0.000732	1418085_at	77.8	P	0.000244
Ptk2	UWP2	1423059_at	475.3	P	0.000732	1423059_at	488.4	P	0.000732
Ptk9	UWP2	1420874_at	30.4	P	0.018555	1420874_at	26.9	P	0.037598
Ptprm	UWP2	1422541_at	178.7	P	0.001953	1422541_at	128.8	P	0.00293
Pygb	UWP2	1433504_at	485.5	P	0.000244	1433504_at	538.5	P	0.000244
Rab1	UWP2	1416082_at	1406.8	P	0.000244	1416082_at	1555.8	P	0.000244
Rnasen	UWP2	1428656_at	234.1	P	0.000244	1428656_at	240.8	P	0.000244
Rnf11	UWP2	1426404_a_at	601.9	P	0.000244	1426404_a_at	590.4	P	0.000244
Rpe	UWP2	1416705_at	107.7	P	0.000732	1416705_at	81.9	P	0.000244
Rps6ka4	UWP2	1448498_at	306.7	P	0.008057	1448498_at	305.3	P	0.018555
Rps6ka5	UWP2	1437625_at	8.8	P	0.01416	1437625_at	7.8	P	0.000244
Rps6ka6	UWP2	1429759_at	308.4	P	0.000732	1429759_at	272.1	P	0.000732
Sdhd	UWP2	1428235_at	599.3	P	0.000244	1428235_at	569.6	P	0.000244
Slc27a4	UWP2	1424441_at	168.4	P	0.001953	1424441_at	154.6	P	0.001221
Slc35c2	UWP2	1420054_s_at	53	P	0.000732	1420054_s_at	78.8	P	0.000732
Slc41a3	UWP2	1425439_a_at	129	P	0.00415	1425439_a_at	123.1	P	0.008057
Sod2	UWP2	1448610_a_at	566.2	P	0.000244	1448610_a_at	556.4	P	0.000244
Spg4	UWP2	1454794_at	506.3	P	0.000732	1454794_at	446.8	P	0.000732
Stk25	UWP2	1416770_at	123.6	P	0.008057	1416770_at	147.7	P	0.008057
Suv39h2	UWP2	1422979_at	24.5	P	0.000732	1422979_at	30.2	P	0.001221
Tgfbr1	UWP2	1420895_at	621.5	P	0.000244	1420895_at	588.8	P	0.000244
Tle2	UWP2	1436244_a_at	39.5	P	0.037598	1436244_a_at	50.9	P	0.008057
Tlk1	UWP2	1455024_at	318.9	P	0.000244	1455024_at	279.4	P	0.000244
Tmprss2	UWP2	1458347_s_at	29.6	P	0.000244	1458347_s_at	31.5	P	0.000732
Top2a	UWP2	1454694_a_at	1088.9	P	0.000244	1454694_a_at	1019.6	P	0.000244
Top2b	UWP2	1416731_at	459.3	P	0.000244	1416731_at	428.2	P	0.000244
Trim27	UWP2	1448101_s_at	385.7	P	0.000244	1448101_s_at	424.7	P	0.000244
Trim28	UWP2	1456308_x_at	2173.3	P	0.000244	1456308_x_at	2139.3	P	0.000244
Ube2g2	UWP2	1417032_at	279.5	P	0.000732	1417032_at	224.3	P	0.00293
Ube3a	UWP2	1416680_at	683.2	P	0.000244	1416680_at	601.3	P	0.000244
Ulk1	UWP2	1416504_at	47.9	P	0.001953	1416504_at	57.7	P	0.023926
Uqcrc2	UWP2	1428631_a_at	1203.3	P	0.000244	1428631_a_at	1165.4	P	0.000244
Usp16	UWP2	1431951_a_at	183.6	P	0.000732	1431951_a_at	174.8	P	0.000732
Usp21	UWP2	1454034_a_at	91.8	P	0.01416	1454034_a_at	76.5	P	0.030273
Usp48	UWP2	1419278_at	168.9	P	0.000244	1419278_at	215.4	P	0.000244
Vrk3	UWP2	1418121_at	303	P	0.010742	1418121_at	232.8	P	0.010742
Ywhae	UWP2	1438839_a_at	3142.3	P	0.000244	1438839_a_at	2967.2	P	0.000244
Ywhah	UWP2	1416004_at	867.8	P	0.000244	1416004_at	926.7	P	0.000244
Adcy4	UWP2	1418098_at	38	P	0.030273	1418098_at	59.4	A	0.067627
Atp6v0a4	UWP2	1422030_at	16.8	A	0.601074	1422030_at	11.5	A	0.398926
Car1	UWP2	1416193_at	22.1	P	0.037598	1416193_at	29.6	M	0.056152
Car15	UWP2	1449234_at	11.3	A	0.601074	1449234_at	38	A	0.398926
Csl	UWP2	1449400_at	1.3	A	0.904785	1449400_at	2.7	A	0.633789
Cyp26a1	UWP2	1419430_at	4.3	A	0.633789	1419430_at	10.9	A	0.633789
Dgkg	UWP2	1431167_at	9.4	A	0.466064	1431167_at	14.3	A	0.334473
Echdc2	UWP2	1425788_a_at	30.6	P	0.046143	1425788_a_at	21.7	A	0.129639
Gsto2	UWP2	1453708_a_at	0.6	A	0.72583	1453708_a_at	1.5	A	0.601074
Hk3	UWP2	1435490_at	39.9	M	0.056152	1435490_at	51.6	P	0.037598
Mapk4	UWP2	1435367_at	23.7	A	0.129639	1435367_at	30	A	0.067627
Pde4a	UWP2	1421535_a_at	30.9	A	0.129639	1421535_a_at	43.9	M	0.056152
Pde4d	UWP2	1459311_at	4.3	A	0.067627	1459311_at	1.2	A	0.567627
Plcg1	UWP2	1450360_at	1.2	A	0.969727	1450360_at	1.6	A	0.943848
Slc27a3	UWP2	1427180_at	45.8	P	0.023926	1427180_at	41.3	A	0.080566
Smpd2	UWP2	1416999_at	133.4	P	0.023926	1416999_at	101	A	0.080566
Abcf2	UWP3	1423863_at	248.2	P	0.001953	1423863_at	213.1	P	0.008057
Atp5o	UWP3	1416278_a_at	1637.4	P	0.000244	1416278_a_at	1981.8	P	0.000244
Cdc2a	UWP3	1448314_at	661	P	0.000244	1448314_at	522.7	P	0.000244
Cdk4	UWP3	1422441_x_at	1359.8	P	0.000244	1422441_x_at	1191.3	P	0.000244
Cntn6	UWP3	1422649_at	15.9	P	0.001221	1422649_at	15.8	P	0.001953
Cryzl1	UWP3	1451473_a_at	180.8	P	0.000244	1451473_a_at	197	P	0.000244
Ddx5	UWP3	1419653_a_at	1218.5	P	0.000244	1419653_a_at	1232.4	P	0.000244
Dyrk1a	UWP3	1451977_at	69.1	P	0.001221	1451977_at	80.6	P	0.000732
Echs1	UWP3	1452341_at	248	P	0.000244	1452341_at	242.3	P	0.000732
Entpd1	UWP3	1453586_at	23.4	P	0.000732	1453586_at	19.7	P	0.000244
Entpd6	UWP3	1460433_at	231.4	P	0.01416	1460433_at	199.4	P	0.023926
Fyn	UWP3	1417558_at	414.8	P	0.000244	1417558_at	369.3	P	0.000244
Gapdh	UWP3	1418625_s_at	3010.3	P	0.000244	1418625_s_at	2961.4	P	0.000244
Gart	UWP3	1416283_at	399.2	P	0.000244	1416283_at	379.8	P	0.000244
Gcat	UWP3	1417823_at	242.8	P	0.001221	1417823_at	217.8	P	0.001221
Gpam	UWP3	1419499_at	548.6	P	0.000732	1419499_at	548	P	0.001953
Gstm1	UWP3	1416416_x_at	508.9	P	0.000244	1416416_x_at	529.3	P	0.000244
Gstm2	UWP3	1416411_at	154.6	P	0.000732	1416411_at	157.6	P	0.001221
Hk1	UWP3	1437974_a_at	541.2	P	0.000244	1437974_a_at	549.4	P	0.000244
Ide	UWP3	1423120_at	250.4	P	0.000244	1423120_at	242.9	P	0.000244
Ilk	UWP3	1449942_a_at	819	P	0.000244	1449942_a_at	777.5	P	0.000244
Ldh1	UWP3	1419737_a_at	2375.2	P	0.000244	1419737_a_at	2385.8	P	0.000244
Mapk6	UWP3	1419169_at	343.9	P	0.000244	1419169_at	259.8	P	0.000732
Mdh2	UWP3	1433984_a_at	2186	P	0.000244	1433984_a_at	2069.8	P	0.000244
Mlp	UWP3	1415922_s_at	1155.8	P	0.000244	1415922_s_at	1067	P	0.000244
Mmp14	UWP3	1448383_at	780.3	P	0.000244	1448383_at	631.6	P	0.000732
Ndufa10	UWP3	1448934_at	1145.1	P	0.000244	1448934_at	1239.3	P	0.000244
Pfkfb2	UWP3	1429486_at	25.4	P	0.030273	1429486_at	17.8	P	0.018555
Prdx1	UWP3	1416000_a_at	1914.8	P	0.000244	1416000_a_at	1721.7	P	0.000244
Prkwnk1	UWP3	1433676_at	1136.7	P	0.000244	1433676_at	1089	P	0.000244
Riok3	UWP3	1415747_s_at	648.1	P	0.000244	1415747_s_at	644.2	P	0.000244
Sbk1	UWP3	1451190_a_at	1603.5	P	0.000244	1451190_a_at	1648.3	P	0.000244
Sdha	UWP3	1426688_at	1078.8	P	0.000244	1426688_at	1095.8	P	0.000244
Slc22a17	UWP3	1448209_a_at	224.9	P	0.001953	1448209_a_at	207.7	P	0.00293
Snf1lk	UWP3	1459601_at	10.9	P	0.001953	1459601_at	16.7	P	0.001221
Sod1	UWP3	1459976_s_at	2382.3	P	0.000244	1459976_s_at	2872.3	P	0.000244
Stk24	UWP3	1426247_at	190.3	P	0.000244	1426247_at	181.2	P	0.000244
Txnrd1	UWP3	1421529_a_at	505.8	P	0.005859	1421529_a_at	437.4	P	0.010742
Uqcrc1	UWP3	1428782_a_at	1302.2	P	0.000244	1428782_a_at	1290.8	P	0.000244
Ywhab	UWP3	1455815_a_at	2834.1	P	0.000244	1455815_a_at	2763	P	0.000244
Ywhaz	UWP3	1436971_x_at	2390.7	P	0.000244	1436971_x_at	2508.9	P	0.000244
Atp5j	UWP3	1416143_at	1116.8	P	0.000244	1416143_at	912.6	P	0.000244
Gpx6	UWP3	1452135_at	3.3	A	0.633789	1452135_at	23.6	A	0.246094
Pde5a	UWP3	not available
